# Supplementary material for: Tissue metabolomics reveals metabolic dysregulation associated with intimal hyperplasia in arteriovenous fistula stenosis
Source: Front Physiol. 2025 Aug 18;16:1638179. doi: 10.3389/fphys.2025.1638179 (PMC12399881; doi:10.3389/fphys.2025.1638179)
Supplement: Supplementary file 1 [file Table1.xlsx]

## Sheet: Sheet1
	Re-numbering	年龄	sex	time	Sampling Location	病症	Disease	Duration on Dialysis (months)	Dialysis Frequency (TIW/BIW)	Plasma Albumin （ALB ）(g/L)	Serum Creatinine （Scr） (μmol/L)	Blood Urea Nitrogen （BUN） (mmol/L)	Serum Uric Acid （UA） (μmol/L)	Serum Calcium (mmol/L)	Serum Phosphorus(mmol/L)(mmol/L)	Parathyroid Hormone (pg/ml)	Total Cholesterol(mmol/L)	Triglycerides(mmol/L)	Hemoglobin(g/L)	Low-Density Lipoprotein（LDL）(mmol/L)	High-Density Lipoprotein （HDL）(mmol/L)
Control cohort	Ctr-1		man	2024-05-27	3201 Hospital		Polycystic Kidney Disease、Non-diabetic Nephropathy	0	0	33.3	643	23.1	565	1.37	1.7	382.16	4.14	1.21	65	2.67	1.08
	Ctr-2		woman	2024-06-05	3201 Hospital		Non-diabetic Nephropathy	0	0	34.4	421	10.2	417	1.96	1.09	192.5	4.13	0.94	65	2.83	0.84
	Ctr-3		man	2024-06-05	3201 Hospital		Non-diabetic Nephropathy	0	0	35.4	909	40.2	703	2.4	2.58	223.02	3.71	0.96	110	2.16	1.24
	Ctr-4		man	2024-06-14	3201 Hospital		Non-diabetic Uremia	0	0	36.3	823	28.8	442	1.77	1.97	441.1	2.43	0.43	64	1.26	1.06
	Ctr-5		man	2024-06-20	3201 Hospital		Non-diabetic Nephropathy	0	0	44.3	844	17.9	449	2.12	1.18	652.02	3.66	1.79	84	2.33	0.93
	Ctr-6		man	2024-06-21	3201 Hospital		Diabetic Nephropathy	0	0	32.7	501	28.6	501	3.6	1.63	40.38	4.53	2.5	93	2.79	1.25
Hyperplasia cohort	AVF-1	66	man	2024-02-29	3201 Hospital	糖肾	Diabetic Nephropathy	2	2 times a week	32.2	607	12.5	288	2.09	2.59	138	2.8	1.19	96	1.8	0.77
	AVF-2	67	man	2024-05-09	3201 Hospital		ypertensive Uremia, 5-year Dialysis	60	3 times a week	41.9	758	14.7	456	2.27	1.63	541	2.94	0.85	113	1.48	1.31
	AVF-3		woman	2024-05-22	Central Hospital of Hanzhong		Chronic Kidney Disease Stage 5, CKD5	15	2 times a week	32.8	1083	33.68	663	1.73	2.14	420.4	3.74	1.64	77	2.53	0.68
	AVF-4		man	2024-05-24	Central Hospital of Hanzhong		Chronic Kidney Disease Stage 5, CKD5	12	3 times a week	27	945	16.78	478	1.52	2.03	458.1	2.08	1.54	57	1.23	0.5
	AVF-5		man	2024-05-27	Central Hospital of Hanzhong		Type 2 Diabetes Mellitus	36	5 times every two weeks	36.4	1360	28.64	362	1.92	1.8	172.1	3.3	1.41	102	1.36	1.32
	AVF-6		man	2024-06-17	3201 Hospital		Non-diabetic Nephropathy	120	3 times a week	40.6	1322	27	651	2.28	2.29	964.11	3.92	4.43	91	2.38	0.76
